# Supplementary material for: Kalanchoe tomentosa: Phytochemical Profiling, and Evaluation of Its Biological Activities In Vitro, In Vivo, and In Silico
Source: Pharmaceuticals (Basel). 2024 Aug 9;17(8):1051. doi: 10.3390/ph17081051 (PMC11357309; doi:10.3390/ph17081051)
Supplement: Supplementary file 1 [file pharmaceuticals-17-01051-s001.zip]

Archive with 1 entries (1 files):
- pharmaceuticals-3140682-supplementary.pdf
